# Supplementary material for: Cacao floral traits are shaped by the interaction of flower position with genotype
Source: Heliyon. 2025 Feb 3;11(4):e42407. doi: 10.1016/j.heliyon.2025.e42407 (PMC11867291; doi:10.1016/j.heliyon.2025.e42407)
Supplement: Multimedia component 1 [file mmc1.xlsx]

## Sheet: Raw data
Vertical cushion position	Total number of flower	Growth stage 51-56 (eariler flower)	Growth stage 58-59	Number of flower open (stage 60-61)	Area	Perimeter	Length	Width	LWR	Circularity	Distance between IS and CG	Genotype	Vertical cushion position in cm
2.2	15	5	7	3	19.4573	19.6986	7.36044	3.90879	1.88305	0.630121	0.982199	CCN51	5.588
2.2	15	5	7	3	23.8908	21.9594	8.2707	4.29315	1.92649	0.622589	1.53641	CCN51	5.588
2.2	15	5	7	3	22.559	21.9232	7.99184	4.20707	1.89962	0.589821	1.96841	CCN51	5.588
12.5	1	1	0	0	16.571	17.4026	6.40151	3.62824	1.77034	0.665398	1.03443	CCN51	31.75
14.5	1	0	1	0	26.271	22.9327	8.53385	4.68307	1.82228	0.627737	1.4278	CCN51	36.83
16	3	3	0	0	15.9806	17.2256	6.40398	3.51769	1.82249	0.659544	1.13798	CCN51	40.64
18.5	6	3	1	2	26.0481	22.5034	8.52119	4.38678	1.94247	0.64638	0.938983	CCN51	46.99
22	2	0	1	1	23.1236	21.2418	8.02733	4.20272	1.91003	0.643997	1.33829	CCN51	55.88
22.5	2	0	2	0	22.6438	21.6275	8.35307	4.25678	1.9623	0.608339	1.49506	CCN51	57.15
22.5	2	0	2	0	26.0248	22.6922	8.71699	4.69586	1.85631	0.635104	1.8669	CCN51	57.15
23	5	2	3	0	23.0213	21.537	8.04828	4.19601	1.91808	0.623689	1.39124	CCN51	58.42
23	5	2	3	0	19.0788	18.7528	7.09597	4.00714	1.77083	0.681759	0.669703	CCN51	58.42
23	5	2	3	0	17.7737	18.9937	7.20407	3.74237	1.925	0.619113	1.49196	CCN51	58.42
24.5	1	0	1	0	29.3904	24.7015	9.3158	4.89025	1.90497	0.605296	1.9944	CCN51	62.23
27.5	1	0	1	0	34.151	27.4532	9.92778	5.09166	1.94981	0.569411	2.08326	CCN51	69.85
28.5	1	0	1	0	20.6274	20.8213	7.52314	4.1155	1.828	0.597915	0.826197	CCN51	72.39
29	2	1	0	1	18.0443	18.4261	6.92218	3.69909	1.87058	0.642444	1.17084	CCN51	73.66
29	1	0	1	0	14.4259	16.4425	6.36348	3.14815	2.02134	0.670527	0.757637	CCN51	73.66
30	3	2	0	1	17.8013	18.3558	6.92483	3.65215	1.89284	0.640413	1.21933	CCN51	76.2
30.5	2	0	1	1	24.9085	22.3909	8.45058	4.5517	1.85658	0.624333	0.988927	CCN51	77.47
31	6	3	2	1	23.4633	21.3464	8.26512	4.0165	2.05779	0.647068	1.55996	CCN51	78.74
31	6	3	2	1	17.9062	19.0925	7.40803	3.66641	2.02052	0.617284	1.57579	CCN51	78.74
31	1	1	0	0	15.2832	16.955	6.36661	3.42251	1.86447	0.643305	1.11531	CCN51	78.74
32	2	0	1	1	21.8219	20.6159	8.06211	4.24768	1.898	0.645206	1.38814	CCN51	81.28
32	2	1	1	0	16.6028	17.4941	6.45063	3.96116	1.62847	0.681718	1.11189	CCN51	81.28
32.5	1	0	1	0	20.4588	19.5583	7.51843	4.07879	1.8433	0.67209	0.642387	CCN51	82.55
33	3	3	0	0	14.7972	16.8143	6.37191	3.32864	1.90898	0.639242	1.2123	CCN51	83.82
33	1	0	1	0	15.1077	16.9631	6.5392	3.42343	1.91013	0.659775	1.48067	CCN51	83.82
36	1	0	1	0	23.5362	22.2295	8.70214	4.08048	2.13263	0.598533	1.10675	CCN51	91.44
37	1	0	1	0	21.4638	20.9635	8.06852	4.18945	1.92591	0.613744	1.73853	CCN51	93.98
19.5	1	1	0	0	16.0837	17.2332	6.38831	3.5504	1.80596	0.657039	1.06503	CCN51	49.53
24	2	1	1	0	13.7531	16.6591	6.47604	3.15224	2.05442	0.622739	0.851358	CCN51	60.96
26	1	1	0	0	15.6313	17.076	6.37605	3.47811	1.83903	0.649276	1.09345	CCN51	66.04
30	1	1	0	0	15.3529	16.9792	6.3685	3.43363	1.85938	0.644499	1.11094	CCN51	76.2
33.5	7	5	1	1	12.8438	16.3207	6.2923	3.08408	2.04025	0.605936	1.58987	CCN51	85.09
34	1	1	0	0	15.0744	16.8824	6.36095	3.38914	1.87973	0.639722	1.12842	CCN51	86.36
34.5	1	1	0	0	15.0396	16.8703	6.36001	3.38358	1.88228	0.639125	1.13061	CCN51	87.63
35	2	2	0	0	14.8314	16.8121	6.3636	3.34221	1.90199	0.637691	1.17692	CCN51	88.9
36	1	0	1	0	11.6203	16.4217	6.11594	2.92245	2.09274	0.541488	1.25855	CCN51	91.44
37.5	4	3	1	0	17.8302	18.7519	7.03263	3.86059	1.82165	0.6372	1.28247	CCN51	95.25
38	1	1	0	0	14.796	16.7856	6.35341	3.34466	1.90008	0.634946	1.14591	CCN51	96.52
38	1	1	0	0	14.796	16.7856	6.35341	3.34466	1.90008	0.634946	1.14591	CCN51	96.52
38	2	2	0	0	14.6226	16.7395	6.35794	3.30885	1.91725	0.634108	1.19003	CCN51	96.52
38	1	0	1	0	12.1477	15.7866	6.03434	3.12281	1.93234	0.612526	1.14394	CCN51	96.52
39	2	1	1	0	6.22945	11.2625	4.38982	2.19843	1.99679	0.617149	0.615166	CCN51	99.06
41	1	1	0	0	14.5872	16.7131	6.34775	3.3113	1.91535	0.631363	1.15903	CCN51	104.14
41	1	1	0	0	14.5872	16.7131	6.34775	3.3113	1.91535	0.631363	1.15903	CCN51	104.14
44	1	0	1	0	9.40675	13.6111	5.19	2.70917	1.91572	0.63806	0.685086	CCN51	111.76
3.5	1	0	1	0	25.9155	21.7187	7.71638	4.75893	1.62145	0.690399	1.31044	CCN51	8.89
3.5	1	0	1	0	14.3712	16.4747	6.15086	3.58397	1.71622	0.66538	0.798253	CCN51	8.89
4	2	0	2	0	14.2748	17.1894	6.4204	3.31736	1.93539	0.607096	1.05113	CCN51	10.16
4	2	0	2	0	12.8797	16.1153	6.01238	3.16292	1.9009	0.623222	1.04284	CCN51	10.16
4.5	2	0	1	1	18.87	19.2502	7.13455	3.94858	1.80686	0.639897	1.03435	CCN51	11.43
5	1	0	1	0	17.8041	18.089	6.58923	3.80711	1.73337	0.666481	1.00749	CCN51	12.7
6	3	0	2	1	12.8225	15.5397	5.57481	3.47562	1.60398	0.667258	0.934483	CCN51	15.24
6	3	0	2	1	30.0559	24.0926	8.4913	5.01199	1.6942	0.650688	0.915483	CCN51	15.24
10	1	0	1	0	28.145	23.4945	8.39429	4.86016	1.72716	0.640738	1.9215	CCN51	25.4
21	1	0	1	0	19.7252	19.4099	7.21422	4.00457	1.8015	0.657938	1.52002	CCN51	53.34
23	1	0	1	0	25.4456	22.1021	8.06953	4.83428	1.66923	0.654568	1.28675	CCN51	58.42
25	2	0	2	0	16.0002	17.6256	6.83636	3.3374	2.04841	0.647212	0.514365	CCN51	63.5
25	2	0	2	0	21.1944	20.2079	7.11302	4.5262	1.57152	0.652212	1.16269	CCN51	63.5
28.5	1	0	1	0	18.7458	19.7642	7.55633	3.92541	1.92498	0.603054	1.5114	CCN51	72.39
29	1	0	1	0	18.5679	18.9984	6.75082	4.22513	1.59778	0.646453	1.06261	CCN51	73.66
37	1	0	0	1	17.6608	18.2787	6.90255	3.64593	1.89412	0.633728	1.16169	CCN51	93.98
44.5	1	0	0	1	17.1388	18.0972	6.8884	3.56253	1.93228	0.624771	1.19448	CCN51	113.03
8.5	2	1	0	1	19.4713	18.9221	6.96085	3.92706	1.76628	0.666926	1.08122	SCA6	21.59
4.5	1	0	1	0	9.57796	13.3532	5.12791	2.77187	1.84998	0.675012	0.56228	SCA6	11.43
19	1	1	0	0	6.00148	11.1669	4.13604	2.10881	1.96131	0.60479	0.985662	SCA6	48.26
29.9	2	0	2	0	12.0864	15.672	6.11552	2.93509	2.08358	0.618386	1.36214	SCA6	75.946
29.9	2	0	2	0	10.3467	13.8894	4.75966	2.81067	1.69343	0.673976	0.615976	SCA6	75.946
30	1	1	0	0	15.3529	16.9792	6.3685	3.43363	1.85938	0.644499	1.11094	SCA6	76.2
30.5	1	1	0	0	15.318	16.9671	6.36756	3.42807	1.86192	0.643902	1.11312	SCA6	77.47
37	1	1	0	0	14.8656	16.8098	6.35529	3.35578	1.895	0.63614	1.14154	SCA6	93.98
38	2	2	0	0	14.6226	16.7395	6.35794	3.30885	1.91725	0.634108	1.19003	SCA6	96.52
39.5	3	2	1	0	12.4025	15.3721	5.64181	3.22485	1.74948	0.659557	1.05075	SCA6	100.33
39	1	1	0	0	14.7264	16.7614	6.35152	3.33354	1.90517	0.633751	1.15028	SCA6	99.06
40	2	1	1	0	14.7821	17.42	6.72678	3.23398	2.08003	0.612141	1.36498	SCA6	101.6
26	1	0	1	0	7.29776	11.8497	4.57952	2.39148	1.91493	0.653109	0.789977	SCA6	66.04
27.5	1	1	0	0	15.5269	17.0397	6.37322	3.46143	1.84666	0.647485	1.10001	SCA6	69.85
32	1	1	0	0	15.2136	16.9308	6.36473	3.41139	1.86956	0.642111	1.11968	SCA6	81.28
15	1	1	0	0	16.397	17.3421	6.3968	3.60044	1.78306	0.662413	1.04536	SCA6	38.1
15.5	2	0	0	2	21.7792	20.2216	7.49491	4.13937	1.80102	0.656154	1.13198	SCA6	39.37
15	2	2	0	0	16.2236	17.296	6.40133	3.56463	1.80023	0.661575	1.08948	SCA6	38.1
16.5	2	1	0	1	18.9144	18.7285	6.94576	3.8381	1.80698	0.657372	1.11619	SCA6	41.91
17.5	1	0	1	0	9.68331	14.0285	5.59858	2.67511	2.09284	0.618319	1.06813	SCA6	44.45
18	3	3	0	0	15.8413	17.1773	6.4002	3.49545	1.83266	0.657155	1.14672	SCA6	45.72
19	1	0	1	0	16.8296	17.7503	6.56282	3.65142	1.8046	0.649762	1.06869	SCA6	48.26
3.5	2	2	0	0	17.0241	17.5742	6.42303	3.69252	1.74172	0.675309	1.03921	SCA6	8.89
5	1	1	0	0	17.0931	17.584	6.41566	3.71165	1.73218	0.674355	1.00164	SCA6	12.7
7	3	3	0	0	16.607	17.4434	6.42096	3.61778	1.7767	0.670292	1.09863	SCA6	17.78
5.5	2	1	1	0	18.7906	17.9903	6.47417	3.92263	1.65047	0.729584	1.10197	SCA6	13.97
6	1	1	0	0	17.0235	17.5599	6.41378	3.70053	1.73727	0.67316	1.00602	SCA6	15.24
6.5	1	1	0	0	16.9886	17.5478	6.41283	3.69497	1.73981	0.672563	1.0082	SCA6	16.51
6.7	1	1	0	0	16.9747	17.5429	6.41246	3.69274	1.74083	0.672325	1.00908	SCA6	17.018
7.3	2	2	0	0	16.7596	17.4823	6.41586	3.65026	1.76105	0.670771	1.05582	SCA6	18.542
9	3	3	0	0	16.4678	17.395	6.41718	3.59554	1.78687	0.667903	1.10737	SCA6	22.86
9	1	1	0	0	16.8146	17.4873	6.40812	3.66717	1.75253	0.669578	1.01913	SCA6	22.86
9	2	2	0	0	16.6412	17.4411	6.41265	3.63135	1.7697	0.668741	1.06325	SCA6	22.86
10	4	3	1	0	17.3298	18.063	6.56937	3.78418	1.73601	0.667462	0.749051	SCA6	25.4
9.5	5	4	1	0	11.7139	14.3414	5.28023	3.14675	1.67799	0.715696	1.03607	SCA6	24.13
10.5	1	1	0	0	16.7102	17.451	6.40529	3.65048	1.76016	0.667786	1.02569	SCA6	26.67
10.5	1	1	0	0	16.7102	17.451	6.40529	3.65048	1.76016	0.667786	1.02569	SCA6	26.67
11	1	0	1	0	16.3826	17.8419	6.47756	3.62539	1.78672	0.646711	0.742337	SCA6	27.94
13	2	2	0	0	16.3628	17.3444	6.4051	3.58687	1.79005	0.663964	1.08074	SCA6	33.02
15	1	0	1	0	11.9719	14.5066	5.50852	3.153	1.74707	0.714888	0.690448	SCA6	38.1
16.5	1	1	0	0	16.2926	17.3058	6.39397	3.58376	1.79069	0.660621	1.05192	SCA6	41.91
18	2	1	1	0	21.8733	20.6754	7.72471	4.08066	1.89301	0.643006	1.76832	SCA6	45.72
18.5	1	0	1	0	16.8644	17.7623	6.56376	3.65698	1.80206	0.650359	1.06651	SCA6	46.99
20	3	2	1	0	20.4235	19.9721	7.3331	3.92905	1.86638	0.643415	1.11142	SCA6	50.8
8.5	1	0	1	0	13.6906	15.0932	5.29446	3.64409	1.45289	0.755209	0.988518	SCA6	21.59
16	1	1	0	0	16.3274	17.3179	6.39491	3.58932	1.78815	0.661218	1.04973	SCA6	40.64
8	1	0	1	0	17.5953	18.0164	6.58357	3.77375	1.74863	0.662898	1.02061	SCA6	20.32
8.5	1	0	0	1	11.8987	13.9864	4.94404	3.2098	1.54029	0.764354	0.837254	SCA6	21.59
9	2	2	0	0	16.6412	17.4411	6.41265	3.63135	1.7697	0.668741	1.06325	SCA6	22.86
17	1	0	1	0	26.2283	23.5959	8.76722	4.30065	2.03858	0.591978	1.34548	SCA6	43.18
18.5	2	2	0	0	10.7622	14.0537	5.25757	2.92607	1.7968	0.68475	1.06025	SCA6	46.99
21	2	2	0	0	15.8059	17.1508	6.39001	3.4979	1.83076	0.65441	1.11571	SCA6	53.34
22	1	0	1	0	7.22989	11.3574	4.17646	2.48354	1.68166	0.70434	0.794365	SCA6	55.88
25	1	1	0	0	15.7009	17.1002	6.37793	3.48923	1.83394	0.65047	1.08908	SCA6	63.5
26	2	1	1	0	11.6764	14.9894	5.67308	2.90791	1.95091	0.653062	1.21262	SCA6	66.04
26.5	2	0	1	1	8.25807	12.6044	4.76994	2.62403	1.81779	0.653201	0.738907	SCA6	67.31
28	1	0	0	1	18.2873	18.4964	6.91953	3.74602	1.84833	0.644476	1.12235	SCA6	71.12
29	1	0	1	0	7.74103	11.4995	4.18974	2.6252	1.59597	0.735615	0.976535	SCA6	73.66
30	2	2	0	0	15.1794	16.9331	6.37303	3.39781	1.87655	0.643662	1.15506	SCA6	76.2
33	1	0	1	0	13.2475	16.3402	6.079	3.2265	1.88408	0.623489	1.27203	SCA6	83.82
34	2	1	1	0	7.69951	12.217	4.68914	2.51093	1.86749	0.648255	0.823829	SCA6	86.36
34	1	0	0	1	17.8696	18.3513	6.90821	3.67929	1.87885	0.63731	1.14858	SCA6	86.36
34	1	1	0	0	15.0744	16.8824	6.36095	3.38914	1.87973	0.639722	1.12842	SCA6	86.36
34	1	1	0	0	15.0744	16.8824	6.36095	3.38914	1.87973	0.639722	1.12842	SCA6	86.36
34.5	1	1	0	0	15.0396	16.8703	6.36001	3.38358	1.88228	0.639125	1.13061	SCA6	87.63
35	1	1	0	0	15.0048	16.8582	6.35907	3.37802	1.88482	0.638528	1.1328	SCA6	88.9
44	1	1	0	0	14.3783	16.6405	6.34209	3.27794	1.93061	0.62778	1.17214	SCA6	111.76
5	2	1	1	0	15.4829	16.3076	5.94648	3.61493	1.64498	0.731616	0.860549	SCA6	12.7
5.5	2	2	0	0	16.8849	17.5258	6.41925	3.67028	1.75189	0.67292	1.04795	SCA6	13.97
8	1	1	0	0	16.8842	17.5115	6.41	3.67829	1.74744	0.670772	1.01476	SCA6	20.32
9.5	5	5	0	0	16.0862	17.2906	6.42531	3.51835	1.82376	0.665632	1.1978	SCA6	24.13
11.5	2	0	2	0	11.7326	14.7017	5.1914	3.26157	1.59169	0.682133	0.741024	SCA6	29.21
11.5	2	0	2	0	12.3461	15.2323	5.36998	3.17916	1.68912	0.668662	0.551441	SCA6	29.21
12.5	1	1	0	0	16.571	17.4026	6.40151	3.62824	1.77034	0.665398	1.03443	SCA6	31.75
12.5	1	0	1	0	22.0703	20.4567	7.2741	4.35926	1.66865	0.662748	1.13734	SCA6	31.75
18	1	0	1	0	16.4113	18.4571	6.977	3.51533	1.98473	0.605375	1.01212	SCA6	45.72
22	2	2	0	0	15.7363	17.1266	6.38812	3.48678	1.83585	0.653216	1.12008	SCA6	55.88
22	2	2	0	0	15.7363	17.1266	6.38812	3.48678	1.83585	0.653216	1.12008	SCA6	55.88
25.5	2	1	1	0	9.96128	14.3417	5.07598	3.00358	1.68998	0.608586	0.812263	SCA6	64.77
29.2	2	2	0	0	15.2351	16.9524	6.37454	3.40671	1.87248	0.644617	1.15156	SCA6	74.168
29.2	1	1	0	0	15.4085	16.9985	6.37001	3.44252	1.85531	0.645455	1.10744	SCA6	74.168
30.5	1	0	0	1	18.1133	18.436	6.91482	3.71822	1.86105	0.64149	1.13328	SCA6	77.47
34.5	1	0	1	0	16.3084	18.9126	6.97334	3.62023	1.92621	0.572954	1.6441	SCA6	87.63
34	2	2	0	0	14.901	16.8363	6.36549	3.35333	1.8969	0.638885	1.17255	SCA6	86.36
34	2	1	1	0	9.51702	13.8055	5.1488	2.71241	1.89824	0.627489	1.44525	SCA6	86.36
34	2	2	0	0	14.901	16.8363	6.36549	3.35333	1.8969	0.638885	1.17255	SCA6	86.36
34	1	1	0	0	15.0744	16.8824	6.36095	3.38914	1.87973	0.639722	1.12842	SCA6	86.36
34	1	0	1	0	12.1023	15.9513	6.00092	3.00046	2	0.597707	0.989514	SCA6	86.36
36.5	2	2	0	0	14.727	16.7758	6.36077	3.32553	1.90962	0.6359	1.18347	SCA6	92.71
42	2	2	0	0	14.3441	16.6427	6.35039	3.26436	1.93761	0.629331	1.20752	SCA6	106.68
32.5	3	2	1	0	7.54826	11.6322	4.32021	2.54902	1.69485	0.701029	0.555411	SCA6	82.55
34	1	1	0	0	15.0744	16.8824	6.36095	3.38914	1.87973	0.639722	1.12842	SCA6	86.36
35	1	1	0	0	15.0048	16.8582	6.35907	3.37802	1.88482	0.638528	1.1328	SCA6	88.9
36	1	0	1	0	14.7034	17.2112	6.62626	3.30514	2.00483	0.623744	1.47422	SCA6	91.44
37.3	1	1	0	0	14.8447	16.8026	6.35473	3.35245	1.89652	0.635782	1.14285	SCA6	94.742
37.8	1	1	0	0	14.8099	16.7905	6.35378	3.34688	1.89907	0.635184	1.14504	SCA6	96.012
39	1	1	0	0	14.7264	16.7614	6.35152	3.33354	1.90517	0.633751	1.15028	SCA6	99.06
40	1	1	0	0	14.6568	16.7372	6.34963	3.32242	1.91026	0.632557	1.15465	SCA6	101.6
40	1	1	0	0	14.6568	16.7372	6.34963	3.32242	1.91026	0.632557	1.15465	SCA6	101.6
40.3	3	3	0	0	14.2891	16.6377	6.35813	3.24746	1.94613	0.630524	1.24421	SCA6	102.362
41.2	1	0	1	0	7.02348	11.5483	4.36565	2.40338	1.81646	0.661796	0.948095	SCA6	104.648
Blue highlight= Imputated value

## Sheet: Correlations in CCN51-Cushion
Correlations in CCN51 by cushion
	Height	Total number of flower	Growth stage 51-56 (eariler flower)	Growth stage 58-59	Number of flower open (stage 60-61)	Area	Perimeter	Length	Width	LWR	Circularity	Distance between IS and CG
Height	1	-0.4001	-0.1128	-0.5424	-0.369	-0.2671	-0.2482	-0.1536	-0.3194	0.4094	-0.2028	-0.0545
Total number of flower	-0.4001	1	0.8411	0.8716	0.8404	0.0771	0.113	0.1184	0.0353	0.1316	-0.122	0.1763
Growth stage 51-56 (eariler flower)	-0.1128	0.8411	1	0.5055	0.6113	-0.0428	-0.0103	0.0186	-0.1025	0.2486	-0.1204	0.1906
Growth stage 58-59	-0.5424	0.8716	0.5055	1	0.6777	0.1073	0.1415	0.1235	0.1003	-0.0005	-0.1004	0.1303
Number of flower open (stage 60-61)	-0.369	0.8404	0.6113	0.6777	1	0.1886	0.2086	0.2128	0.1405	0.0818	-0.0808	0.1151
Area	-0.2671	0.0771	-0.0428	0.1073	0.1886	1	0.9874	0.9586	0.96	-0.2227	-0.0051	0.5293
Perimeter	-0.2482	0.113	-0.0103	0.1415	0.2086	0.9874	1	0.9803	0.941	-0.1444	-0.1258	0.58
Length	-0.1536	0.1184	0.0186	0.1235	0.2128	0.9586	0.9803	1	0.8864	0.0061	-0.1604	0.5898
Width	-0.3194	0.0353	-0.1025	0.1003	0.1405	0.96	0.941	0.8864	1	-0.4531	0.1273	0.4857
LWR	0.4094	0.1316	0.2486	-0.0005	0.0818	-0.2227	-0.1444	0.0061	-0.4531	1	-0.5964	0.0807
Circularity	-0.2028	-0.122	-0.1204	-0.1004	-0.0808	-0.0051	-0.1258	-0.1604	0.1273	-0.5964	1	-0.3892
Distance between IS and CG	-0.0545	0.1763	0.1906	0.1303	0.1151	0.5293	0.58	0.5898	0.4857	0.0807	-0.3892	1
p-value
	Height	Total number of flower	Growth stage 51-56 (eariler flower)	Growth stage 58-59	Number of flower open (stage 60-61)	Area	Perimeter	Length	Width	LWR	Circularity	Distance between IS and CG
Height	<.0001	0.001	0.3711	<.0001	0.0025	0.0315	0.0462	0.2218	0.0095	0.0007	0.1052	0.6661
Total number of flower	0.001	<.0001	<.0001	<.0001	<.0001	0.5415	0.37	0.3475	0.7803	0.2961	0.333	0.16
Growth stage 51-56 (eariler flower)	0.3711	<.0001	<.0001	<.0001	<.0001	0.735	0.935	0.8831	0.4164	0.0459	0.3395	0.1283
Growth stage 58-59	<.0001	<.0001	<.0001	<.0001	<.0001	0.3947	0.2607	0.3269	0.4269	0.9971	0.4264	0.3009
Number of flower open (stage 60-61)	0.0025	<.0001	<.0001	<.0001	<.0001	0.1325	0.0954	0.0888	0.2643	0.5174	0.5225	0.3613
Area	0.0315	0.5415	0.735	0.3947	0.1325	<.0001	<.0001	<.0001	<.0001	0.0745	0.9681	<.0001
Perimeter	0.0462	0.37	0.935	0.2607	0.0954	<.0001	<.0001	<.0001	<.0001	0.2511	0.318	<.0001
Length	0.2218	0.3475	0.8831	0.3269	0.0888	<.0001	<.0001	<.0001	<.0001	0.9612	0.2019	<.0001
Width	0.0095	0.7803	0.4164	0.4269	0.2643	<.0001	<.0001	<.0001	<.0001	0.0002	0.3122	<.0001
LWR	0.0007	0.2961	0.0459	0.9971	0.5174	0.0745	0.2511	0.9612	0.0002	<.0001	<.0001	0.523
Circularity	0.1052	0.333	0.3395	0.4264	0.5225	0.9681	0.318	0.2019	0.3122	<.0001	<.0001	0.0014
Distance between IS and CG	0.6661	0.16	0.1283	0.3009	0.3613	<.0001	<.0001	<.0001	<.0001	0.523	0.0014	<.0001

## Sheet: PCA CCN51-Cushion
CCN51 by cushion
Partial Contribution of Variables
	Prin1	Prin2	Prin3	Prin4	Prin5	Prin6	Prin7	Prin8	Prin9	Prin10	Prin11
Height	4.32941	2.13573	17.4579	34.339	0.09823	29.5393	11.7998	0.00166	0.24296	0.0548	0.0012
Total number of flower	4.30611	24.4142	0.17512	1.04858	0.17462	0.21098	1.84213	0.85827	0.00761	0.00108	0.00037
Growth stage 51-56 (eariler flower)	1.40064	19.2492	0.80086	20.527	10.9587	8.72107	3.17358	21.4324	0.02184	0.00569	0.00854
Growth stage 58-59	4.33806	17.2307	1.94923	8.6487	0.88407	3.2431	47.9952	0.00058	0.13227	4e-05	0.0004
Number of flower open (stage 60-61)	5.09975	16.2171	0.39991	2.75107	6.9772	15.2837	24.724	24.7594	0.00811	0.00034	0.01836
Area	18.0129	4.38933	0.0127	1.05445	2.11831	0.32762	0.00046	0.46237	57.3702	8.65643	7.59531
Perimeter	18.6576	3.45162	0.63767	0.16636	2.07367	0.05416	0.00042	1.44655	0.81702	59.9097	12.7852
Length	17.5337	2.95676	2.53225	1.3333	4.40992	1.50088	0.80268	0.01304	32.0564	0.007	36.8541
Width	16.776	5.69076	1.39734	0.76643	0.00058	1.60109	0.02724	1.9796	9.15671	28.2976	34.3067
LWR	0.68458	3.03242	32.7349	0.11172	16.4026	27.006	1.69161	7.553	0.10717	2.46344	8.21251
Circularity	0.23126	1.0111	32.3288	26.7006	0.17502	12.3059	7.71496	18.7182	0.00303	0.60004	0.21106
Distance between IS and CG	8.6301	0.22112	9.57333	2.55273	55.727	0.20612	0.22789	22.7749	0.07675	0.00385	0.00618

## Sheet: Correlations in CCN51-Height
Correlations in CCN51 by height
	Height	Total number of flower	Growth stage 51-56 (eariler flower)	Growth stage 58-59	Number of flower open (stage 60-61)	Area	Perimeter	Length	Width	LWR	Circularity	Distance between IS and CG
Height	1	-0.1981	0.088	-0.4284	-0.2106	-0.3607	-0.3317	-0.2503	-0.4085	0.4674	-0.261	-0.1325
Total number of flower	-0.1981	1	0.814	0.7491	0.7334	-0.0858	-0.0704	-0.0466	-0.1162	0.1652	0.0324	0.0929
Growth stage 51-56 (eariler flower)	0.088	0.814	1	0.2801	0.4207	-0.2614	-0.242	-0.1967	-0.3066	0.3184	-0.0194	0.1253
Growth stage 58-59	-0.4284	0.7491	0.2801	1	0.514	0.0762	0.088	0.0721	0.0939	-0.0935	0.0326	0.0766
Number of flower open (stage 60-61)	-0.2106	0.7334	0.4207	0.514	1	0.1203	0.1156	0.1344	0.0724	0.0916	0.1126	-0.0569
Area	-0.3607	-0.0858	-0.2614	0.0762	0.1203	1	0.9891	0.9679	0.9674	-0.3081	-0.0006	0.563
Perimeter	-0.3317	-0.0704	-0.242	0.088	0.1156	0.9891	1	0.985	0.9535	-0.2383	-0.1065	0.5984
Length	-0.2503	-0.0466	-0.1967	0.0721	0.1344	0.9679	0.985	1	0.9144	-0.1139	-0.1246	0.6046
Width	-0.4085	-0.1162	-0.3066	0.0939	0.0724	0.9674	0.9535	0.9144	1	-0.5036	0.1167	0.5173
LWR	0.4674	0.1652	0.3184	-0.0935	0.0916	-0.3081	-0.2383	-0.1139	-0.5036	1	-0.5735	0.0273
Circularity	-0.261	0.0324	-0.0194	0.0326	0.1126	-0.0006	-0.1065	-0.1246	0.1167	-0.5735	1	-0.3347
Distance between IS and CG	-0.1325	0.0929	0.1253	0.0766	-0.0569	0.563	0.5984	0.6046	0.5173	0.0273	-0.3347	1
p-value
	Height	Total number of flower	Growth stage 51-56 (eariler flower)	Growth stage 58-59	Number of flower open (stage 60-61)	Area	Perimeter	Length	Width	LWR	Circularity	Distance between IS and CG
Height	<.0001	0.182	0.5562	0.0027	0.1553	0.0127	0.0227	0.0897	0.0044	0.0009	0.0764	0.3746
Total number of flower	0.182	<.0001	<.0001	<.0001	<.0001	0.5662	0.638	0.7556	0.4367	0.2672	0.8288	0.5345
Growth stage 51-56 (eariler flower)	0.5562	<.0001	<.0001	0.0565	0.0032	0.0759	0.1012	0.185	0.0361	0.0292	0.8969	0.4012
Growth stage 58-59	0.0027	<.0001	0.0565	<.0001	0.0002	0.6107	0.5564	0.6299	0.5302	0.532	0.828	0.6086
Number of flower open (stage 60-61)	0.1553	<.0001	0.0032	0.0002	<.0001	0.4207	0.4391	0.3676	0.6288	0.5401	0.451	0.7043
Area	0.0127	0.5662	0.0759	0.6107	0.4207	<.0001	<.0001	<.0001	<.0001	0.0351	0.9969	<.0001
Perimeter	0.0227	0.638	0.1012	0.5564	0.4391	<.0001	<.0001	<.0001	<.0001	0.1067	0.4762	<.0001
Length	0.0897	0.7556	0.185	0.6299	0.3676	<.0001	<.0001	<.0001	<.0001	0.4459	0.404	<.0001
Width	0.0044	0.4367	0.0361	0.5302	0.6288	<.0001	<.0001	<.0001	<.0001	0.0003	0.4349	0.0002
LWR	0.0009	0.2672	0.0292	0.532	0.5401	0.0351	0.1067	0.4459	0.0003	<.0001	<.0001	0.8554
Circularity	0.0764	0.8288	0.8969	0.828	0.451	0.9969	0.4762	0.404	0.4349	<.0001	<.0001	0.0215
Distance between IS and CG	0.3746	0.5345	0.4012	0.6086	0.7043	<.0001	<.0001	<.0001	0.0002	0.8554	0.0215	<.0001

## Sheet: PCA CCN51-Height
CCN51 by height
	Prin1	Prin2	Prin3	Prin4	Prin5	Prin6	Prin7	Prin8	Prin9	Prin10	Prin11
Height	4.59766	3.18114	13.3583	26.7843	0.61495	50.7439	0.2533	0.23013	0.18937	0.04019	0.00667
Total number of flower	0.1369	33.699	0.08779	0.23042	0.79205	1.08365	0.06708	1.70206	0.00761	0.00131	0.00023
Growth stage 51-56 (eariler flower)	1.82314	18.9157	3.06844	10.355	22.6612	2.99826	0.00162	19.3327	0.00185	0.00564	6e-05
Growth stage 58-59	0.42757	21.0516	1.74117	21.4781	1.83694	29.3297	10.8171	0.33793	0.07631	0.00061	0.00141
Number of flower open (stage 60-61)	0.19763	21.9262	0.20782	8.1032	23.8035	2.73913	24.3467	14.5437	0.06156	0.00023	8e-05
Area	20.7853	0.00605	0.25423	1.70273	0.73613	0.03911	0.59938	1.0588	62.1439	11.0932	1.58124
Perimeter	20.5598	3e-05	1.33259	0.62383	1.02867	0.00485	0.26515	2.44841	0.4189	68.9928	4.325
Length	19.1397	0.011	3.13752	2.25079	1.82552	0.03393	4.82735	0.67614	24.2069	1.49062	42.4005
Width	20.808	0.08063	0.45431	1.32134	0.00096	1.30241	0.25487	2.26621	12.8847	16.9701	43.6565
LWR	3.45978	0.64717	30.4931	0.03606	8.677	11.4932	32.8258	3.66651	0.00432	0.74532	7.95169
Circularity	0.00526	0.07708	33.7961	25.1652	2.97726	0.09507	23.9893	13.1656	0.00353	0.64901	0.07659
Distance between IS and CG	8.05938	0.40433	12.0686	1.94903	35.0459	0.13673	1.75223	40.5718	0.00112	0.01089	4e-05

## Sheet: Correlations in SCA6-Cushion
Correlations in SCA6 by cushion
	Height	Total number of flower	Growth stage 51-56 (eariler flower)	Growth stage 58-59	Number of flower open (stage 60-61)	Area	Perimeter	Length	Width	LWR	Circularity	Distance between IS and CG
Height	1	-0.4001	-0.1128	-0.5424	-0.369	-0.2671	-0.2482	-0.1536	-0.3194	0.4094	-0.2028	-0.0545
Total number of flower	-0.4001	1	0.8411	0.8716	0.8404	0.0771	0.113	0.1184	0.0353	0.1316	-0.122	0.1763
Growth stage 51-56 (eariler flower)	-0.1128	0.8411	1	0.5055	0.6113	-0.0428	-0.0103	0.0186	-0.1025	0.2486	-0.1204	0.1906
Growth stage 58-59	-0.5424	0.8716	0.5055	1	0.6777	0.1073	0.1415	0.1235	0.1003	-0.0005	-0.1004	0.1303
Number of flower open (stage 60-61)	-0.369	0.8404	0.6113	0.6777	1	0.1886	0.2086	0.2128	0.1405	0.0818	-0.0808	0.1151
Area	-0.2671	0.0771	-0.0428	0.1073	0.1886	1	0.9874	0.9586	0.96	-0.2227	-0.0051	0.5293
Perimeter	-0.2482	0.113	-0.0103	0.1415	0.2086	0.9874	1	0.9803	0.941	-0.1444	-0.1258	0.58
Length	-0.1536	0.1184	0.0186	0.1235	0.2128	0.9586	0.9803	1	0.8864	0.0061	-0.1604	0.5898
Width	-0.3194	0.0353	-0.1025	0.1003	0.1405	0.96	0.941	0.8864	1	-0.4531	0.1273	0.4857
LWR	0.4094	0.1316	0.2486	-0.0005	0.0818	-0.2227	-0.1444	0.0061	-0.4531	1	-0.5964	0.0807
Circularity	-0.2028	-0.122	-0.1204	-0.1004	-0.0808	-0.0051	-0.1258	-0.1604	0.1273	-0.5964	1	-0.3892
Distance between IS and CG	-0.0545	0.1763	0.1906	0.1303	0.1151	0.5293	0.58	0.5898	0.4857	0.0807	-0.3892	1
p-value
	Height	Total number of flower	Growth stage 51-56 (eariler flower)	Growth stage 58-59	Number of flower open (stage 60-61)	Area	Perimeter	Length	Width	LWR	Circularity	Distance between IS and CG
Height	<.0001	0.001	0.3711	<.0001	0.0025	0.0315	0.0462	0.2218	0.0095	0.0007	0.1052	0.6661
Total number of flower	0.001	<.0001	<.0001	<.0001	<.0001	0.5415	0.37	0.3475	0.7803	0.2961	0.333	0.16
Growth stage 51-56 (eariler flower)	0.3711	<.0001	<.0001	<.0001	<.0001	0.735	0.935	0.8831	0.4164	0.0459	0.3395	0.1283
Growth stage 58-59	<.0001	<.0001	<.0001	<.0001	<.0001	0.3947	0.2607	0.3269	0.4269	0.9971	0.4264	0.3009
Number of flower open (stage 60-61)	0.0025	<.0001	<.0001	<.0001	<.0001	0.1325	0.0954	0.0888	0.2643	0.5174	0.5225	0.3613
Area	0.0315	0.5415	0.735	0.3947	0.1325	<.0001	<.0001	<.0001	<.0001	0.0745	0.9681	<.0001
Perimeter	0.0462	0.37	0.935	0.2607	0.0954	<.0001	<.0001	<.0001	<.0001	0.2511	0.318	<.0001
Length	0.2218	0.3475	0.8831	0.3269	0.0888	<.0001	<.0001	<.0001	<.0001	0.9612	0.2019	<.0001
Width	0.0095	0.7803	0.4164	0.4269	0.2643	<.0001	<.0001	<.0001	<.0001	0.0002	0.3122	<.0001
LWR	0.0007	0.2961	0.0459	0.9971	0.5174	0.0745	0.2511	0.9612	0.0002	<.0001	<.0001	0.523
Circularity	0.1052	0.333	0.3395	0.4264	0.5225	0.9681	0.318	0.2019	0.3122	<.0001	<.0001	0.0014
Distance between IS and CG	0.6661	0.16	0.1283	0.3009	0.3613	<.0001	<.0001	<.0001	<.0001	0.523	0.0014	<.0001

## Sheet: PCA SCA6-Cushion
SCA6 by cushion
	Prin1	Prin2	Prin3	Prin4	Prin5	Prin6	Prin7	Prin8	Prin9	Prin10	Prin11
Height	2.93885	18.2969	3.27407	0.03471	4.90282	13.6964	46.7787	9.90859	0.00106	0.14999	0.01797
Total number of flower	0.34951	7.05162	25.7406	10.6724	21.8199	0.46105	0.48367	0.02652	0.00568	0.00429	1e-05
Growth stage 51-56 (eariler flower)	0.48449	3.45543	49.2191	0.07367	0.09579	0.75936	0.01274	0.01281	1e-05	0.00034	0.00028
Growth stage 58-59	0.16659	0.00093	10.627	62.355	8.59327	1.49622	0.94436	0.03616	0.0102	0.00782	0.00094
Number of flower open (stage 60-61)	1.7158	1.66091	5.58364	22.7699	61.2848	1.66574	0.17222	0.17389	0.00074	0.00465	0
Area	22.752	0.52227	0.44575	0.3722	0.02816	0.00234	1.23323	1.59752	59.2627	11.1429	2.64097
Perimeter	23.2193	0.08091	0.27954	0.08261	0.2943	0.45042	2.52442	0.0001	0.35467	35.2596	37.4541
Length	22.4598	1.00203	0.09049	0.14484	0.38311	1.36739	0.12029	5.09142	11.5389	10.3782	47.4235
Width	20.5504	3.08809	0.70813	0.25466	0.00902	1.04007	3.56008	0.79357	28.226	36.1221	5.64781
LWR	0.18914	25.5724	0.89147	0.02886	0.41566	18.463	14.4235	27.5331	0.37591	6.14149	5.9655
Circularity	0.48718	25.3292	0.46704	0.94163	0.61732	17.0087	4.00319	49.3481	0.17867	0.77098	0.84804
Distance between IS and CG	4.68692	13.9393	2.67317	2.26957	1.55586	43.5894	25.7436	5.47827	0.04544	0.01758	0.00091

## Sheet: Correlations in SCA6-Height
Correlations in SCA6 by height
	Height	Total number of flower	Growth stage 51-56 (eariler flower)	Growth stage 58-59	Number of flower open (stage 60-61)	Area	Perimeter	Length	Width	LWR	Circularity	Distance between IS and CG
Height	1	-0.0896	-0.0621	-0.0322	-0.0553	-0.4239	-0.3097	-0.2422	-0.5117	0.4989	-0.5413	0.3844
Total number of flower	-0.0896	1	0.9012	0.1775	0.0407	0.0453	0.0008	-0.0359	0.1173	-0.3161	0.2823	-0.1774
Growth stage 51-56 (eariler flower)	-0.0621	0.9012	1	-0.1962	-0.1728	0.067	0.0288	0.0044	0.1045	-0.2042	0.201	-0.0798
Growth stage 58-59	-0.0322	0.1775	-0.1962	1	-0.0688	0.0908	0.0998	0.0795	0.1257	-0.1128	0.0598	-0.1021
Number of flower open (stage 60-61)	-0.0553	0.0407	-0.1728	-0.0688	1	-0.2415	-0.2787	-0.2937	-0.1597	-0.2584	0.2189	-0.228
Area	-0.4239	0.0453	0.067	0.0908	-0.2415	1	0.9817	0.956	0.9689	0.0097	-0.0719	0.4208
Perimeter	-0.3097	0.0008	0.0288	0.0998	-0.2787	0.9817	1	0.9892	0.9329	0.1512	-0.2383	0.5055
Length	-0.2422	-0.0359	0.0044	0.0795	-0.2937	0.956	0.9892	1	0.8828	0.2769	-0.3162	0.5591
Width	-0.5117	0.1173	0.1045	0.1257	-0.1597	0.9689	0.9329	0.8828	1	-0.2011	0.093	0.3089
LWR	0.4989	-0.3161	-0.2042	-0.1128	-0.2584	0.0097	0.1512	0.2769	-0.2011	1	-0.8492	0.5282
Circularity	-0.5413	0.2823	0.201	0.0598	0.2189	-0.0719	-0.2383	-0.3162	0.093	-0.8492	1	-0.5244
Distance between IS and CG	0.3844	-0.1774	-0.0798	-0.1021	-0.228	0.4208	0.5055	0.5591	0.3089	0.5282	-0.5244	1
p-value
	Height	Total number of flower	Growth stage 51-56 (eariler flower)	Growth stage 58-59	Number of flower open (stage 60-61)	Area	Perimeter	Length	Width	LWR	Circularity	Distance between IS and CG
Height	<.0001	0.4265	0.582	0.7754	0.6238	<.0001	0.0049	0.0294	<.0001	<.0001	<.0001	0.0004
Total number of flower	0.4265	<.0001	<.0001	0.1128	0.7182	0.6883	0.9947	0.7505	0.2968	0.004	0.0107	0.113
Growth stage 51-56 (eariler flower)	0.582	<.0001	<.0001	0.0791	0.1228	0.5522	0.7982	0.9688	0.353	0.0674	0.072	0.479
Growth stage 58-59	0.7754	0.1128	0.0791	<.0001	0.5418	0.4202	0.3753	0.4805	0.2634	0.3161	0.5958	0.3642
Number of flower open (stage 60-61)	0.6238	0.7182	0.1228	0.5418	<.0001	0.0299	0.0118	0.0078	0.1545	0.0198	0.0496	0.0407
Area	<.0001	0.6883	0.5522	0.4202	0.0299	<.0001	<.0001	<.0001	<.0001	0.9317	0.5238	<.0001
Perimeter	0.0049	0.9947	0.7982	0.3753	0.0118	<.0001	<.0001	<.0001	<.0001	0.1779	0.0322	<.0001
Length	0.0294	0.7505	0.9688	0.4805	0.0078	<.0001	<.0001	<.0001	<.0001	0.0123	0.004	<.0001
Width	<.0001	0.2968	0.353	0.2634	0.1545	<.0001	<.0001	<.0001	<.0001	0.0718	0.4087	0.005
LWR	<.0001	0.004	0.0674	0.3161	0.0198	0.9317	0.1779	0.0123	0.0718	<.0001	<.0001	<.0001
Circularity	<.0001	0.0107	0.072	0.5958	0.0496	0.5238	0.0322	0.004	0.4087	<.0001	<.0001	<.0001
Distance between IS and CG	0.0004	0.113	0.479	0.3642	0.0407	<.0001	<.0001	<.0001	0.005	<.0001	<.0001	<.0001

## Sheet: PCA SCA6-Height
SCA6 by Height
	Prin1	Prin2	Prin3	Prin4	Prin5	Prin6	Prin7	Prin8	Prin9	Prin10	Prin11
Height	1.65123	17.1963	7.89971	2.07389	5.32561	18.6703	35.0325	11.9993	0.00844	0.13522	0.00743
Total number of flower	0.01717	10.5548	33.7523	2.92418	6.10277	1.51644	0.80746	0.02455	0.00403	0.00119	5e-05
Growth stage 51-56 (eariler flower)	0.01223	6.82114	44.4149	1.89897	0.08831	0.51798	0.05351	0.02974	0.00058	0.00075	0
Growth stage 58-59	0.17968	0.68823	1.17746	86.4953	2.33577	0.00815	2.12416	0.0679	0.01636	0.00503	0.00242
Number of flower open (stage 60-61)	2.83395	1.0913	5.35852	5.13737	78.9413	3.56224	0.1275	0.25026	0.02371	0.0199	0.01038
Area	21.2689	1.60188	0.27553	0.1438	0.13664	0.00018	1.10608	1.93088	65.0463	4.62352	3.86636
Perimeter	22.4155	0.17153	0.05803	0.00276	0.31117	0.29067	2.43032	0.09786	0.03561	13.8187	60.3679
Length	22.3846	0.03069	0.00434	0.01147	0.35145	1.00185	0.33125	5.26574	10.2647	27.1137	33.2402
Width	18.5014	5.05277	0.67164	0.08622	0.55733	0.75195	3.9366	0.23705	24.0187	46.1863	6e-05
LWR	1.12671	24.1339	2.0934	0.00625	0.03321	19.7812	15.0413	27.9603	0.34133	7.89425	1.58826
Circularity	1.83178	22.8338	2.1641	0.33213	0.85392	18.7523	7.71438	44.1793	0.23298	0.19111	0.91418
Distance between IS and CG	7.77692	9.82364	2.13011	0.88762	4.96255	35.1468	31.2949	7.95709	0.00728	0.01032	0.00275
